# Supplementary material for: Integrated OMICs Approach for the Group 1 Protease Mite-Allergen of House Dust Mite Dermatophagoides microceras
Source: Int J Mol Sci. 2022 Mar 30;23(7):3810. doi: 10.3390/ijms23073810 (PMC8998267; doi:10.3390/ijms23073810)
Supplement: Supplementary file 1 [file ijms-23-03810-s001.zip]

Archive with 1 entries (1 files):
- ijms-1648365-supplementary.pdf
